# Supplementary material for: A systematic review of the literature on the impact of the Seguro Popular
Source: Health Res Policy Syst. 2022 Apr 18;20:42. doi: 10.1186/s12961-022-00839-w (PMC9014564; doi:10.1186/s12961-022-00839-w)
Supplement: Supplementary file 1 — Additional file 1. Specialist Unit for Review of Evidence (SURE) that evaluates the quality of 11 key features for each of the 26 selected papers that evaluated the Seguro Popular. [file 12961_2022_839_MOESM1_ESM.xlsx]

## Sheet: Additional file 1
	A systematic review of the literature on the impact of the Seguro Popular
	Specialist Unit for Review Evidence (SURE)
	Author	1. Is the study design clearly stated?	2. Does the study address a clearly focused question?	3. Are the setting, locations and relevant dates provided?	4. Were participants fairly selected?	5. Are participant characteristics provided?	6. Are the measures of exposures & outcomes appropriate?	7. Is there a description of how the study size was arrived at?	8. Are the statistical methods well described?	9. Are the results well described?	10. Is any sponsorship/conflict of interest reported?	11. Did the authors identify any limitations and, if so, are they captured above?	Score
	1.Knox. 2018	1	1	1	1	1	1	1	1	1	1	1	11
	2.Rivera-Hernández. 2019	1	1	1	1	1	1	1	1	1	1	1	11
	3.Parker. 2018	1	1	1	1	1	1	1	1	1	0	1	10
	4.Servan‐Mori. 2017	0.5	1	1	1	1	1	1	1	1	1	1	10.5
	5.Servan‐Mori. 2015	1	1	1	1	1	1	1	1	1	1	1	11
	6.Servan‐Mori. 2015	1	1	1	1	1	1	1	1	1	0	1	10
	7.Sosa-Rubí. 2009	1	1	1	1	1	1	1	1	1	1	1	11
	8.Sosa-Rubí. 2008	1	1	1	1	1	1	1	1	1	0	1	10
	9.Bleich. 2007	0.5	1	1	1	1	1	1	1	1	1	1	10.5
	10.Arenas. 2015	0.5	1	1	1	1	1	1	1	0.5	0	0	8
	11.Nikoloski. 2018	0.5	1	1	1	1	1	1	1	1	1	1	10.5
	12.García-Diaz. 2018	1	1	1	1	1	1	1	1	1	0	1	10
	13.Servan‐Mori. 2018	0.5	1	1	1	1	1	1	1	1	0	1	9.5
	14.Knaul. 2018	0.5	1	1	1	1	1	1	1	1	1	0	9.5
	15.Doubova. 2015	1	1	1	1	1	1	1	1	1	1	1	11
	16.Ávila-Burgos. 2013	0.5	1	1	1	1	1	1	1	1	1	1	10.5
	17.Wirtz. 2012	1	1	1	1	1	1	1	1	1	0	1	10
	18.Sosa-Rubí. 2011	0.5	1	1	1	1	1	1	1	1	1	1	10.5
	19.Garcia-Diaz. 2011	0.5	1	1	1	1	1	1	1	0.5	0	1	9
	20.Galárraga. 2009	1	1	1	1	1	1	1	1	0	1	1	10
	21.King. 2009	1	1	1	1	1	1	1	1	1	1	0	10
	22.Hernández-Torres. 2008	1	1	1	1	1	1	1	1	0.5	0	1	9.5
	23.Rivera-Hernandez. 2016	0.5	1	1	1	1	1	1	1	1	1	1	10.5
	24.Celhay. 2019	0.5	1	1	1	1	1	1	1	1	1	1	10.5
	25.Grogger. 2012	0.5	1	1	1	1	1	1	1	1	1	1	10.5
	26Gutierrez. 2018	1	1	1	1	1	1	1	1	1	1	1	11
	Low quality
	Medium quality
	High quality
