# Supplementary material for: A systematic review of the literature on the impact of the Seguro Popular
Source: Health Res Policy Syst. 2022 Apr 18;20:42. doi: 10.1186/s12961-022-00839-w (PMC9014564; doi:10.1186/s12961-022-00839-w)
Supplement: Supplementary file 3 — Additional file 3. Specific results by outcome/paper from the 26 papers that evaluated the Seguro Popular. [file 12961_2022_839_MOESM3_ESM.xlsx]

## Sheet: Additional file 3
	A systematic review of the literature on the impact of the Seguro Popular
	Specific results by outcome/paper
	Author	General category	Specific category	Population group	Empirical model	Outcome	Statistically significant effect	Not statistically significant effect	Interpretation of statistically significant results
	Knox. 2018	Utilization	General health care utilization	All ages	Generalized Method of Moments instrumental variables linear regressions with binary dependent variables and state fixed effects	General preventive care visit	1.08 PP *		SP affiliates are 108 percent points more likely to demand a general visit than non-affiliates
		Screening	Diabetes screening	Adults (>18)		Screening for diabetes via blood sugar measurement		0.25 PP
		Screening	Gynecological screening	Women between 25 and 49 years old		Cervical cancer screening ("Pap" testing)	0.16 PP **		SP affiliates are 16 percent points more likely to receive a Pap test than non-affiliates
	Rivera-Hernández. 2019	Screening	Gynecological screening	Adults between 50 to 75 years	Fixed effect instrumental variable estimation with binary dependent variables for use of preventive services	Use of pap smears		-0.21 PP
		Screening	Gynecological screening			Use of mammography/clinical examination		-0.31 PP
		Screening	Diabetes screening			Use of diabetes screening		-0.29 PP
		Screening	Hypertension screening			Use of hypetension screening		-0.24 PP
	Parker. 2018	Utilization	General health care utilization	Adults aged 50 or older in rural areas	Difference in difference propensity score matching with binary variables for the dependent variables	Saw a doctor	0.145 PP ***		Participating in SP increases the probability of seing a doctor by 14.5 percentage points compared to those with no health insurance
		Utilization	General health care utilization			Saw a dentist	0.056 PP **		Participating in SP increases the probability of seing a dentist by 5.6 percentage points compared to those with no health insurance
		Utilization	General health care utilization			Hospitalization		0.024 PP
		Screening	Hypertension screening			Hypertension test	0.125 PP ***		Participating in SP increases the probability of having a test for hypertension by 12.5 percentage points compared to those with no health insurance
		Screening	Diabetes screening			Diabetes test	0.124 PP ****		Participating in SP increases the probability of having a test for diabetes by 12.4 percentage points compared to those with no health insurance
		Screening	Gynecological screening			Gynecological exam		0.028 PP
		Screening	Prostate cancer screening			Prostate test		0.039 PP
		Treatment	Hypertension treatment			Treatment for hypertension		0.023 PP
		Treatment	Diabetes treatment			Following diet for diabetes		-0.008 PP
		Treatment	Diabetes treatment			Taking insulin for diabetes	0.204 PP ***		Participating in SP increases the probability of taking insuline for diabetes by 20.4 percentage points compared to those with no health insurance
		Utilization	General health care utilization	Adults aged 50 or older in urban areas		Saw a doctor	0.101 PP **		Participating in SP increases the probability of seing a doctor by 10.1 percentage points compared to those with no health insurance
		Utilization	General health care utilization			Saw a dentist		-0.033 PP
		Utilization	General health care utilization			Hospitalization		0.009 PP
		Screening	Hypertension screening			Hypertension test	0.101 PP **		Participating in SP increases the probability of having a test for hypertension by 10.1 percentage points compared to those with no health insurance
		Screening	Diabetes screening			Diabetes test	0.087 PP *		Participating in SP increases the probability of having a test for diabetes by 8.7 percentage points compared to those with no health insurance
		Screening	Gynecological screening			Gynecological exam	0.157 PP **		Participating in SP increases the probability of having a gynecological exam by 15.7 percentage points compared to those with no health insurance
		Screening	Prostate cancer screening			Prostate test	0.131 PP **		Participating in SP increases the probability of having a test for prostate cancer by 13.1 percentage points compared to those with no health insurance
		Treatment	Hypertension treatment			Treatment for hypertension		-0.02 PP
		Treatment	Diabetes treatment			Following diet for diabetes		-0.014 PP
		Treatment	Diabetes treatment			Taking insulin for diabetes	0.190 PP **		Participating in SP increases the probability of taking insuline for diabetes by 19 percentage points compared to those with no health insurance
	Servan‐Mori. 2017	Utilization	Perinatal care	Women aged 15 to 49 (with or without SPS) that reported having had an obstetric episode from 2004 to 2009.	Propensity score matching with binary variables for the dependent variables	Received any kind of ANC		0 PP
		Utilization	Perinatal care			ANC provided by a skilled birth attendan	2 PP		SP group showed 2 PP higher probability of receiving ANC by skilled personnel
		Utilization	Perinatal care			First medical visit occurred in the first trimester of pregnancy		0.8 PP
		Utilization	Perinatal care			Received at least four antenatal consultations	2.7 PP		SP group showed 2.7 PP higher probability on likelihood of frequent ANC
		Utilization	Perinatal care			Received adequate content of ANC.	4.6 PP		SP group showed 4.6 PP higher probability on adequate content of care
		Utilization	Perinatal care			Delivery attended by skilled personnel	5.3 PP		SP group showed 5.3 PP higher probability on delivery attended by skilled personnel
		Utilization	Perinatal care			Newborn received a postnatal consultation within the first month of life	3-7 PP		SP group showed 3.7 PP higher probability on newborn received a postnatal consultation withinthe first month of life
	Servan‐Mori. 2015	Treatment	General health care treatment	A random sample of 12,973 who received primary care services during the two weeks prior to the survey and who received care from medical personnel	Bivariate probit model with Instrumental variables	Access to prescribed medicines (ATPM)	0.29 PP ***		SP increased the probability of access to prescribed medicines (ATPM) by 29 percentage points compared to uninsured
	Servan‐Mori. 2015	Utilization	Perinatal care	Women aged 15-49 years	Multivariate logistic regression with propensity score matching	Timely antenatal care		1.08 OR
		Utilization	Perinatal care			Complete antenatal care		2.34 OR
	Sosa-Rubí. 2009	Test monitoring/follow-up	Diabetes follow-up test	Adults with diabetes	Average treatment effect on the treated on a matched sample using propensity score matching. Several dependent variables for health care access and biological outcomes	Regular use of any blood glucose control test	0.095 ***		SP was associated with greater access to blood glucose control tests (the authors do not specified if the dependent variable was continuous of binary)
		Treatment	Diabetes treatment			Number of insuling users		0.001
		Treatment	Diabetes treatment			Number of insuling shots per week	3.133 **		Affiliates to SP received on average 3.13 more insulin injections per week than those without insurance
		Test monitoring/follow-up	Diabetes follow-up test			Number of blood sugar control tests	0.142 ***		Affiliates to SP received on average 0.142 more blood sugar control tests than those without insurance
		Utilization	General health care utilization			Four or more physicians visits	0.093 ***		Affiliates to SP received on average had 9.3 percentage points higher probability of having four or more physician vsits than those without insurance
		Test monitoring/follow-up	Diabetes follow-up test			Proportion of diabetics with appropriate glucose control	0.056 ***		SP was associated with an Increase of 5.6 percentage points of diabetics with appropiate glucose control
		Test monitoring/follow-up	Diabetes follow-up test			Proportion of diabetics with very poor glucose control	-0.175 ***		SP was associated with a reduction of 17.5 percentage points of diabetics with very poor glucose control
	Bleich. 2007	Treatment	Hypertension treatment	Hypertensive adults	Logistic regression with propensity score matching with binary dependent varibles	Coverage of antihypertensive treatment	0.5		The odds of receiving antihypertensive treatment was 50% higher among affiliates to SP compared to uninsured
		Treatment	Hypertension treatment			Coverage of antihypertensive treatment with blood pressure control	0.35		The odds of receiving antiihypertensive treatment with blood pressure control was 35% higher among affiliates to SP compared to uninsured
	Arenas. 2015	Utilization	General health care utilization	Women urban		Number of outpatients consults		0.07 per person	SP individuals (0.11) had 0.07 fewer consultations per person compared to SP non-beneficiaries (0.18)
		Utilization	General health care utilization	Women rural				-0.02 per person	SP women (−0.03) had no significant differences in outpatient consults per person compared to SP non beneficiaries (−0.01)
		Utilization	General health care utilization	Men urban				0 per person	No differences are observed significant in the decrease in the number of outpatient consultations among beneficiaries (-0.03) and non-beneficiaries of the SP (-0.03) per person
		Utilization	General health care utilization	Men rural				-0.01 per person	No differences are observed significant in the decrease in the number of outpatient consultations among beneficiaries (-0.03) and non-beneficiaries of the SP (-0.02) per person
		Utilization	General health care utilization	Women urban		Number of hospitalizations		0 per person	SP women (-0.07) had no significant differences in hospitalizations per person compared to SP non beneficiaries (-0.07)
		Utilization	General health care utilization	Women rural				-0.05 per person	SP women (−0.08) had no significant differences in hospitalizations per person compared to SP non beneficiaries (-0.03)
		Utilization	General health care utilization	Men urban				0.14 per person	SP men (−0.04) had no significant differences in hospitalizations per person compared to SP non beneficiaries (-0.18)
		Utilization	General health care utilization	Men rural				0.01 per person	SP men (0.01) had no significant differences in hospitalizations per person compared to SP non beneficiaries (0.02)
		Financial protection	Out of pocket expenditures	Urbano		OOPE in health		$7.4 MXN	SP households (53.8) had no significant difference in OOPE compared to SP non beneficiaries (61.2)
		Financial protection	Out of pocket expenditures	Rural				$6.9 MXN	SP households (-41.1) had no significant difference in OOPE compared to SP non beneficiaries (-34.2)
		Financial protection	Catasthropic health expenses	Urbano		Catasthropic health expenses		0 PP	SP households (0.02) had no significant difference in OOPE compared to SP non beneficiaries (0.01)
		Financial protection	Catasthropic health expenses	Rural				0.03 PP	SP households (-0.02) had no significant difference in OOPE compared to SP non beneficiaries (0.01)
	Doubova. 2015	Utilization	General health care utilization	Older adults	Average treatment effect using propensity score matching	Lack of access to healthcare services	−8.1% **		SP had a protective effect against lack of access to health care comparing with uninsured
		Financial protection	Catastrophic health expenditures			Catastrophic health expenditures		-0.006
		Financial protection	Catastrophic health expenditures			Using savings, borrowing money or selling assets to pay for healthcare		0.015
	Rivera-Hernandez. 2016			Older adults aged >50 years	Fixed-effects instrumental variable estimation with binary dependent variables	Diabetes
		Test monitoring/follow-up	Diabetes follow-up test			Use of blood glucose control test per month		0.08 PP
		Treatment	Diabetes treatment			Treatment with insulin or other oral agents		0.41 PP	Affiliates to the SP had 41 percentage points higher probability of using insulin/oral agents (marginally significant p=0.051)
		Treatment	Diabetes treatment			Use of alternative/complementary control methods		-0.09 PP
		Treatment	Diabetes treatment			Following a diabetic diet		-0.18 PP
		Treatment	Diabetes treatment			Exercise program		0.06 PP
						Hypertension
		Treatment	Hypertension treatment			Use of anti- hypertensive medication		-0.08 PP
		Treatment	Hypertension treatment			Complementary and alternative medicine (CAM)		-0.4 PP
		Treatment	Hypertension treatment			Adherence to a nutrition program		0.31 PP
		Treatment	Hypertension treatment			Exercise program		0.09 PP
	Nikoloski. 2018	Financial protection	Out of pocket expenditures	Households	Two stage instrumental variable (regression model for out-of pocket spending and probit model for catastrophic health spending)	OOPE in health care		$-36.59 MXN
		Financial protection	Out of pocket expenditures			OOPE on ambulatory health care		$-8.86 MXN
		Financial protection	Out of pocket expenditures			OOPE on hospitalization health care		$15.87 MXN
		Financial protection	Out of pocket expenditures			OOPE on medications		$-32.86 MXN
		Financial protection	Catasthropic health expenses			Catastrophic health expenditures at 20% of total expenditures		0.155 PP
		Financial protection	Catasthropic health expenses			Catastrophic health expenditures at 30% of total expenditures		-0.060 PP
		Financial protection	Catasthropic health expenses			Catastrophic health expenditures at 40% of total expenditures		-0.060 PP
	García-Diaz. 2018	Financial protection	Out of pocket expenditures	Households in urban and rural areas	Distributional welfare impact of OOPE with propensity score matching	Household welfare (changes in income after OOPE)		SP=42.95%
								Uninsured=57.05%
	Servan‐Mori. 2018	Financial protection	Out of pocket expenditures	Households	Maximum likelihood Heckman's selection model	Prevalence of "Monetary" expenditure in medicines		0.845
		Financial protection	Out of pocket expenditures			Prevalence of "Monetary" expenditure in outpatient consultations		0.663
		Financial protection	Out of pocket expenditures			Prevalence of "Monetary" expenditure in orthopedic and therapeutic equipment	3.5% ***		The prevalence of orthopedic and therapeutic equipment consumption by SP households (3.5%) was lower compared to the other 2 households groups (5.2% in uninsured households and 8% in households with social security)
		Financial protection	Out of pocket expenditures			Prevalence of "Monetary" expenditure in hospital care		0.038
		Financial protection	Out of pocket expenditures			Prevalence of "Monetary" expenditure in antenatal care services	6% *		The prevalence of antenatal service consumption by SP households (6.0%) was higher compared to the other 2 household groups (3.4% in uninsured households and 3.0% in households with social security).
		Financial protection	Out of pocket expenditures			Prevalence of "Monetary" expenditure in delivery medical services	2.3% **		The prevalence of delivery medical services consumption by SP households (2.3%) was lower compared to the uninsured housholds (2.5%) but higher than the spcial security households (0.7%)
		Financial protection	Out of pocket expenditures			Average of expenditure in health	$3.3 US ***		The average expenditure in health in SP households was similar to the uninsured households (3.3Dlls), but lower than the social security households(3.8Dlls)
		Financial protection	Out of pocket expenditures			Nonmonetary consumption in health care by the household		0.3067
	Knaul. 2018	Financial protection	Impoverishing spending	Households	Estimation using instrumental variables and propensity score matchimg	Impoverishing spending	-0.424 ***		SPS reduces the probability of incurring in impoverishing spending by 42%
		Financial protection	Catastrophic health expenses			Catastrophic health expenditures	-0.192 ***		SPS reduces the probability of incurring in catastrophic health expenditures by 20%
		Financial protection	Out of pocket expenditures			Amount of OOPE	$-1,099.3MXN ***		Affiliation to SP is associated with a reduction in OOPE of 1,099 Mexican pesos (MXN).
	Ávila-Burgos. 2013	Financial protection	Out of pocket expenditures	Households	Average treatmen effect on the treated using propensity score matching	OOPE	3.56% ***		SP reduces 3.6% the probability of OOPE
		Financial protection	Catastrophic health expenditures			Catastrophic health expenditures	36% **		SP reduces the probability of catastrophic health expenditures by 36%
	Wirtz. 2012	Financial protection	Out of pocket expenditures	Households	Linear regression for the probability of outof pocket expenditures, quantile regression for annual expenditure in health, both using propensity score matching and Heckman selection model	OOPE on medicines (probability)	-9.7% ***		Affilialiation to SP reduced the probability of the OOPE in medicines by 9.7% in comparison to households without health insurance
		Financial protection	Out of pocket expenditures			Total of OOPE on medicines	$-24.51 US ***		Affiliation to SP reduced the annual amount spent in medicines by US$24.52 in comparison to households without health insurance
		Financial protection	Out of pocket expenditures			Proportion of total medicines OOPE spent from households availabe expenditure		-0.002
	Sosa-Rubí. 2011	Financial protection	Catastrophic health expenditures	Rural households	Difference in difference intentio to treat for outcomes at the cluster level. Fixed-effects instrumental variable estimation with binary dependent variables for household level indicators	Catastrophic health expenditures	−6.7 PP ***		Households affiliated to SP are on average 6.7 perceptage pints less likely to have catastrophic health expenditures
		Financial protection	Out of pocket expenditures			OOPE in outpatient care	$-257.1MXN ***		Households affiliated to SP spent 257.1 pesos less annually on outpatient care compared to uninsured households
		Financial protection	Out of pocket expenditures			OOPE in hospitalization	$-170.9MXN **		Household affiliated to SP spent 170.9 pesos less annually on hospitalization compared to uninsured households
		Financial protection	Out of pocket expenditures			OOPE in medicines	$127.5MXN ***		Households affiliated to SP spent 127.5 pesos more annually on medicines compared to uninsured households
		Financial protection	Catastrophic health expenditures	Urban households		Catastrophic health expenditures		-2 PP
		Financial protection	Out of pocket expenditures			OOPE in outpatient care	$-568.2MXN *		Households affiliated to SP spent 568.2 pesos less annually on outpatient care compared to uninsured households
		Financial protection	Out of pocket expenditures			OOPE in hospitalization		$-5.71MXN
		Financial protection	Out of pocket expenditures			OOPE in medicines		$-342MXN
	Garcia-Diaz. 2011	Financial protection	Out of pocket expenditures	Households	Propensity score matching	Impoverishment effect of health OOPE		0.04
					Instrumental variables
	Galárraga. 2009	Financial protection	Out of pocket expenditures	Households from the SP Impact Evaluation Survey	Two-stage least squares bivariate probit and two-stage residual inclusion models with instrumental variables	OOPE in outpatient	$-447.1MXN ***		SP households had a reduction of 447.1 MXN per year in outpatient expenditures in comparison with households without health insurance
		Financial protection	Out of pocket expenditures			OOPE in hospitalization	$-450.3MXN ***		SP households had a reduction of 450.3 MXN per year in hospitalizations expenditures in comparison with households without health insurance
		Financial protection	Out of pocket expenditures			OOPE in medicines	$-110.9MXN *		SP households had a reduction of 110.9 MXN per year in medicines expenditures in comparison with households without health insurance
		Financial protection	Out of pocket expenditures			Catastrophic health expenditures	-4.6 PP **		SP households has a reduction of 4.6 percentage points in catastrophic expenditure in comparison with households without health insurance
		Financial protection	Out of pocket expenditures	Households from the National Health and Nutrition Survey		OOPE in outpatient	$-171.0MXN ***		SP households had a reduction of 171 MXN per year in outpatient expenditures in comparison with households without health insurance
		Financial protection	Out of pocket expenditures			OOPE in hospitalization		$-175.3MXN
		Financial protection	Out of pocket expenditures			OOPE in medicines	$-360.0MXN ***		SP households had a reduction of 360 MXN per year in medicines expenditures in comparison with households without health insurance
		Financial protection	Catastrophic health expenditures			Catastrophic health expenditures	-3.6 PP ***		SP households has a reduction of 3.6 percentage points in catastrophic health expenditures in comparison with households without health insurance
	King. 2009	Financial protection	Out of pocket expenditures	Households	Intention to treat and complier average causal effect	Overall OOPE		$-258MXN
		Financial protection	Out of pocket expenditures			Inpatient medical care OOPE	$-96MXN **		Expenditures in SP households was 96 MXN lower compared to uninsured households
		Financial protection	Out of pocket expenditures			Outpatient medical care OOPE	$-116.7MXN **		Expenditures in SP households were 116.7MXN lower compared with uninsured households
		Financial protection	Out of pocket expenditures			OOPE in medicines		$-20MXN
		Financial protection	Out of pocket expenditures			OOPE on medical devices		$-8.8MXN
		Financial protection	Catastrophic health expenditures			Catastrophic health expenditures	1.9% **		SPreduced by 23% the proportion experiencing catastrophic health expenditures
	Hernández-Torres. 2008	Financial protection	Catastrophic health expenditures	Households from Colima and Campeche states	Bivariate probit model with instrumental variables	Catastrophic health expenditures	-7.7% **		Afiliation to SP reduces in 7.7% the probabiility of catastrophic health expenditures
	Celhay. 2019	Morbidity/Mortality	Newborn mortality	Children under 5 year old	Double and triple difference estimations	Rate of early neonatal mortality		–0·024/1000 livebirths
		Morbidity/Mortality	Newborn mortality			Rate of neonatal mortality	–0·139/1000 livebirths **		The programme reduced late neonatal mortality by 0.139 deaths per 1000 livebirths
		Morbidity/Mortality	Infant mortality			Rate of early infant mortality	–0·147/1000 livebirths **		Infant mortality decreased by 0.147 deaths per 1000 livebirths
		Morbidity/Mortality	Child development			Height in centimeters	0.087 standard deviations ****		Corresponds to an increase 0f 0.434 cm (0·404–0·459) effect in absolute height
		Utilization	Infant health care utilization			Discharges per 1000 livebirths-First week of life		0.159/1000 livebirths
		Utilization	Infant health care utilization			Discharges per 1000 livebirths-First month of life		0.301/1000 livebirths
		Utilization	Infant health care utilization			Discharges per 1000 livebirths-First year of life		0.384/1000 livebirths
		Financial protection	Out of pocket expenditures			Expenditures >10% of income	1.1 PP ****		SMSXXI was associated with a reduction in the probability of OOPE by 1.1 percentage points (0.5–1.6) for households without social security
	Sosa-Rubí. 2008	Utilization	Perinatal care	Female aged 15-49 years	Multinomial probit model with instrumental variables	Access to obstetric care	43 PP **		A woman in a family enrolled in SP had a probability of giving birth at an SP-accredited facility that was 43percentage points higher than a woman in a family not enrolled in SP
	Grogger. 2012	Financial protection	Catastrophic health expenditures	Rural areas	Intention to treat for using the original field experiment and logistic regression	Catastrophic health expenditures	–3.3 PP		Complete coverage by SP reduces the probability of catastrophic health expenditures by 3.3 pp relative to no coverage
		Financial protection	Catastrophic health expenditures	Rural areas with single-nucleus or no healthcare facility		Catastrophic health expenditures		2.1 PP
		Financial protection	Catastrophic health expenditures	Rural areas with larger health care facility		Catastrophic health expenditures	–6.9PP		Complete coverage by SP reduces the probability of catastrophic health expenditures by 6.9 pp relative to no coverage. Similar results with intention to treat
		Financial protection	Catastrophic health expenditures	Urban areas		Catastrophic health expenditures	–2.9PP		Complete coverage by SP reduces the probability of catastrophic health expenditures by 2.9 pp relative to no coverage. Similar results with intention to treat
	Gutierrez. 2018	Financial protection	Out of pocket expenditures	Households	Average treatment effect with propensity score matching	Amount of OOPE in households having members with diabetes	$252.4 MXN ***		OOPE in households with SP was 252.4 MXN lower than the uninsured
		Financial protection	Out of pocket expenditures			Amount of OOPE in households having members with hypertension	$98 MXN ***		OOPE in households with SP was $98 MXN higher than the uninsured
		Financial protection	Out of pocket expenditures			Amount of OOPE in households having members with diabetes or hypertension	$6.7 MXN ***		OOPE in households with SP were $6.7 MXN higher than the uninsured
		Financial protection	Out of pocket expenditures			Health expenditures as % of total expenditure in households having members with diabetes	0.38 PP ***		Health expenditures as % of total expenditure were lower in SP households, than uninsured households (1.98PP)
		Financial protection	Out of pocket expenditures			Health expenditures as % of total expenditure in households having members with hypertension	0.80 PP ***		Health expenditures as % of total expenditure was lower in SP households, than uninsured (1.91PP)
		Financial protection	Out of pocket expenditures			Health expenditures as % of total expenditure in households having members with diabetes or hypertension	0.72 PP ***		Health expenditures as % of total expenditure was lower in SP households, than uninsured (1.60PP)
